# Supplementary material for: Financial and social efficiency of microcredit programs of partner organizations of Pakistan Poverty Alleviation Fund
Source: PLoS One. 2023 Mar 24;18(3):e0280731. doi: 10.1371/journal.pone.0280731 (PMC10038267; doi:10.1371/journal.pone.0280731)
Supplement: S1 Data — (XLSX) [file pone.0280731.s001.xlsx]

## Sheet: Data
DMU Name	input_a	input_b	input_c	output_1	output_2	output_3	year
Kashf	2004010	173888	557	359731	133690	131491	2005
SAFWCO	108159	18493	44	14795	14018	5706	2005
DAMEN	242779	36073	150	45328	25478	25478	2005
CSC	134847	40660	58	22232	13722	13722	2005
Akhuwat	48946	4576	53	3485	6069	2968	2005
OPP	138046	13730	14	21301	12002	1848	2005
Asasah	224332	35306	252	27814	12512	12512	2005
TF	256858	43638	63	29845	12203	6261	2005
ORIX	71760	4541	10	12090	3630	2998	2005
NRSP	2247756	300098	1495	351574	190846	52383	2005
PRSP	1193006	101934	398	107084	41860	6006	2005
TRDP	351282	74370	80	46612	42932	12880	2005
KB	6847474	613039	644	684871	236917	120715	2005
NMFB	114293	25055	15	22307	2454	424	2005
Kashf	4064008	310557	913	901210	295396	283288	2006
SAFWCO	138822	32733	47	31110	17529	3841	2006
DAMEN	349993	48456	99	78384	32623	32623	2006
CSC	242598	33585	49	39332	15254	15254	2006
Akhuwat	63831	7767	61	5363	8734	6565	2006
OPP	182523	12362	15	35808	20987	734	2006
Asasah	323417	67444	177	64193	27711	27711	2006
SUNGI	27374	1032	3	2207	462	63	2006
ORIX	126785	8611	25	20462	8900	6283	2006
NRSP	3673667	408787	1968	618388	292456	124996	2006
PRSP	1720541	120291	397	122262	67285	35186	2006
SRSP	67946	13934	20	11903	7174	4382	2006
TRDP	309482	79433	94	67073	37264	10396	2006
KBL	6703280	768332	616	771978	283965	43817	2006
NMFB	202335	35081	26	17229	2303	395	2006
Kashf	4959560	431830	950	1236777	319517	319219	2007
SAFWCO	181648	35640	64	33713	18043	6605	2007
DAMEN	454351	54860	100	96874	36897	36897	2007
CSC	309900	23121	52	27940	17432	8075	2007
OPP	287110	15191	82	59678	23896	4780	2007
Asasah	309327	78574	100	96508	23730	23730	2007
SDF	29957	3209	28	5758	1039	15177	2007
OLP	200800	14894	38	41526	15177	10714	2007
NRSP	8652429	610434	2469	1401781	565863	232113	2007
PRSP	2243508	109579	368	183481	74172	40743	2007
SRSP	110778	13547	29	19278	10847	5574	2007
TRDP	448367	81473	166	73108	30751	6003	2007
KBL	6685742	696847	808	805859	312851	31008	2007
NMFB	193118	38289	34	31965	2336	537	2007
KF	4959560	431830	950	1236777	319517	319219	2008
SAFWCO	245268	45139	65	52776	23430	10974	2008
DAMEN	529614	60608	98	128215	44912	44912	2008
CSC	316597	53627	75	70819	15241	14784	2008
CWCD	260673	37086	56	54955	8910	2508	2008
ASAP	149418	34233	141	27120	18283	18231	2008
BRACP	851710	121950	495	128384	45011	45011	2008
JWS	169875	20517	24	33306	9358	8719	2008
Akhuwat	117347	15964	67	11256	15013	4503	2008
OPP	408945	31202	18	85987	34874	2516	2008
Asasah	417674	72400	78	103905	34007	34007	2008
Sungi	39368	3119	24	6249	2121	1774	2008
ORIX	315541	27459	33	58324	16326	14575	2008
NRSP	5963775	660270	2389	1639910	399969	208071	2008
PRSP	2276685	57493	448	227164	81754	36194	2008
SRSP	77617	23802	29	25161	7218	3322	2008
TRDP	542897	60706	92	150612	27010	17375	2008
KBL	6587779	984331	647	1589451	329421	77385	2008
NMFBL	351411	45148	48	53048	4000	550	2008
SAFWCO	296886	47240	79	71771	23123	11483	2009
DAMEN	521056	72440	80	169342	38145	38145	2009
CSC	193843	58959	56	69657	11975	10862	2009
CWCD	210307	60509	68	83928	12897	4030	2009
ASAP	806230	94550	411	138814	85380	84820	2009
BRACP	1105046	232678	505	252055	84411	84411	2009
JWS	200942	34140	38	52743	13019	12319	2009
OPP	627751	46275	46	113336	49155	9831	2009
ASASAH	421310	83393	96	92288	29806	29806	2009
Akhuwat	223099	26069	150	21206	20158	6048	2009
SDF	45748	5858	24	11391	5512	5512	2009
ORIX	224240	23802	35	51668	15553	14800	2009
RCDS	286719	19798	63	40785	17638	12498	2009
NRSP	6980066	754945	643	1656579	431027	225048	2009
PRSP	2050152	121505	448	248671	78091	35550	2009
SRSP	22933	22020	17	8136	1121	862	2009
TRDP	513434	41244	180	93500	31647	22366	2009
KBL	7238672	1028220	764	1589974	325523	81381	2009
NMFB	251859	50497	68	55337	5734	500	2009
SAFWCO	388330	66914	134	106630	30856	14691	2010
DAMEN	598745	75584	80	166371	31036	31036	2010
CSC	302890	60833	65	91083	12828	12088	2010
CWCD	167523	50225	69	66249	7257	1371	2010
ASAP	1457637	153664	467	423598	142814	142056	2010
BRACP	1122302	299508	564	352220	98095	97366	2010
JWS	284345	51578	56	88300	14020	12884	2010
OPP	713730	32191	44	107679	41005	4165	2010
ASASAH	241015	118650	127	89748	18941	18941	2010
Akhuwat	326406	52755	265	32178	31543	12152	2010
ORIX	320629	29132	35	59980	18125	16949	2010
RCDS	401783	47958	108	95901	19388	16968	2010
NRSP	8606065	822575	1952	2088839	317381	237398	2010
PRSP	2427782	41634	448	203925	57200	26893	2010
SRSP	28668	17362	13	3196	2153	1999	2010
TRDP	659295	53498	180	119696	41645	26080	2010
SRSO	742457	82309	253	144726	44268	38270	2010
KB	8221480	1121734	687	1684597	352962	111195	2010
NRSPB	4099292	337549	451	663812	101870	5296	2010
KASHF	3834471	507257	854	953788	286443	286443	2011
SAFCO	576812	83908	114	117504	32599	16113	2011
DAMEN	908166	85232	80	232653	35065	35065	2011
CSC	359592	77334	58	100663	13822	13656	2011
FFO	126044	24145	43	29331	8552	8432	2011
ASAP	1574858	272733	520	582020	147437	146809	2011
BRACP	1123005	359280	462	400794	68192	66761	2011
JWS	472243	71423	81	111077	20178	19015	2011
ASASAH	176181	87299	39	38977	13662	13662	2011
AKHUWAT	1479712	97679	39	97186	63085	21449	2011
GBTI	306048	23559	24	39619	3975	3585	2011
ORIX	334779	37027	33	62945	16231	15018	2011
RCDS	610515	83125	89	146697	23951	21506	2011
NRSP	7143452	776318	2056	1697039	345295	270890	2011
PRSP	2356368	49729	422	234198	63323	31077	2011
SRSP	36517	9013	10	11725	3179	2992	2011
TRDP	696129	65374	156	161872	55404	34460	2011
SRSO	1157738	102448	167	199801	63063	57380	2011
KB	9953616	1326714	705	2084680	365718	98411	2011
NRSPBL	6343173	531462	534	1189940	127005	17541	2011
KASHF	4580527	577063	935	1223797	312182	312182	2012
SAFCO	547480	92411	123	136257	38762	18606	2012
DAMEN	1052178	101015	80	292590	35185	35185	2012
CSC	599456	86406	55	128101	18578	18578	2012
FFO	220108	43044	40	52202	10753	10619	2012
ASAP	1965726	249375	563	727046	179588	178121	2012
BRACP	1344310	507809	319	634054	56359	54497	2012
JWS	530418	77103	74	130426	21323	20686	2012
GBTI	342579	24168	26	79564	4837	4489	2012
Sungi	95835	14491	37	30256	10670	10670	2012
ORIX	256247	35670	31	66195	16322	15546	2012
RCDS	760569	70033	140	180717	31715	29101	2012
OPP	684583	29589	26	77607	42224	10556	2012
Agahe	83904	7946	12	14676	3828	3762	2012
AMRDO	178651	18842	32	30763	9821	4806	2012
Mojaz	223038	15355	15	146839	4606	2620	2012
NRDP	158494	14363	11	30339	4799	2791	2012
OPD	105576	14032	17	24815	4312	2832	2012
SDS	61748	4337	10	8826	3611	1562	2012
SRDO	70213	5488	6	9832	2000	629	2012
SVDP	130834	18084	15	25200	3552	1318	2012
VDO	61539	6387	8	11671	4033	2108	2012
NRSP	7326662	716854	1842	1788002	390995	307681	2012
PRSP	2834223	55038	64	247490	72631	34816	2012
SRSP	45445	12205	6	24345	3838	3406	2012
TRDP	1312215	79363	230	258856	71114	42666	2012
SRSO	1222664	120269	30	248410	66315	57297	2012
KBL	13289657	1522834	480	2862166	409230	110492	2012
AMFB	1313383	124560	87	155401	8606	2941	2012
NRSPBL	9804015	757019	624	1777989	171718	23291	2012
KASHF	5311217	696897	935	1655425	230810	230810	2013
SAFCO	611905	100760	123	158584	38234	19004	2013
DAMEN	1331084	131033	103	368637	38063	38063	2013
CSC	747631	97931	55	175052	19753	19607	2013
FFO	350324	36631	40	62321	20861	20741	2013
ASAP	2810461	318240	634	1010778	220606	218097	2013
BRACP	1238183	673506	329	810302	58389	55385	2013
JWS	725716	100649	96	173072	28239	27342	2013
Akhuwat	4048211	349715	1015	513272	235517	89497	2013
GBTI	125416	12014	6	30554	8835	8237	2013
Sungi	114187	16846	41	39187	11559	11599	2013
ORIX	360506	43328	41	94894	19140	18095	2013
RCDS	938441	99554	140	244423	41023	37289	2013
OPP	681771	30728	26	72294	47486	13296	2013
Agahe	107524	15352	27	26116	6826	6679	2013
AMRDO	214795	23687	32	40821	14386	7306	2013
Mojaz	274208	25062	15	46100	9121	4998	2013
BEDF	24429	7459	6	13999	1480	1115	2013
OPD	137221	18071	17	36488	7319	4472	2013
SAATH	83441	8957	10	18555	4309	2642	2013
SRDO	79728	5976	6	15554	2452	874	2013
SVDP	138089	23380	15	33970	4244	1527	2013
BAIDARIE	120480	7844	14	17220	3376	1484	2013
Wasil	205538	32040	44	61580	5482	1864	2013
VDO	56039	5284	8	12364	2787	1518	2013
NRSP	9777107	972946	1842	2220748	492338	383814	2013
PRSP	2522339	55610	64	309734	74864	38705	2013
SRSP	74496	13157	6	23218	4770	4342	2013
TRDP	1557256	131469	230	375527	109688	62383	2013
SRSO	1363123	139671	30	286868	75215	70372	2013
KBL	16692434	1889832	480	3824187	468638	119925	2013
AMFB	1758955	165665	62	278901	11930	4350	2013
NRSPB	11797616	918213	743	2059262	194489	27744	2013
KASHF	7010805	813826	935	2008582	246912	246912	2014
SAFCO	880535	115099	123	290290	48009	26233	2014
DAMEN	1383953	81494	103	222897	44814	44814	2014
CSC	677345	109414	55	208266	16579	16431	2014
FFO	562483	53815	40	104135	23261	23087	2014
NRDP	286707	20515	20	60742	6113	3647	2014
Akhuwat	6708309	477285	1015	898196	405937	162375	2014
GBTI	419499	36458	6	126520	9634	9128	2014
ASAP	4172790	392850	634	1413291	262706	259467	2014
BRACP	1322303	340160	329	494565	54021	50172	2014
JWS	919311	136011	96	256732	37167	36099	2014
Sungi	121279	18724	41	40180	11319	11319	2014
ORIX	406004	50900	41	126264	22756	21961	2014
RCDS	1255494	157481	140	360032	55234	50060	2014
OCT	767153	33868	26	96455	42679	16890	2014
Agahe	202118	27230	27	42668	10991	10618	2014
AMRDO	229112	31430	32	56676	13938	7428	2014
Mojaz	496171	49412	15	93038	15799	8703	2014
BEDF	46475	6815	6	9997	2136	1653	2014
OPD	170511	21217	17	41193	6801	3796	2014
SAATH	150424	10213	10	28498	5108	3347	2014
SRDO	133618	9110	6	23850	3795	1675	2014
SVDP	185459	24062	15	52256	5687	2122	2014
BAIDARIE	92861	8255	14	11133	2711	1259	2014
VDO	55558	4692	8	8554	2493	1406	2014
SSSWA	134365	6540	28	20043	8228	3949	2014
IRP	430653	15821	15	18629	4533	3656	2014
NRSP	12937691	1272745	1842	2833084	589668	468466	2014
PRSP	2723561	63604	64	367998	67542	32701	2014
SRSP	64886	13996	6	23983	4594	4404	2014
TRDP	1811054	143646	230	426386	105615	63581	2014
SRSO	1149690	155499	30	301695	68912	59426	2014
KBL	26696346	2444676	480	5252453	520743	130941	2014
AMFB	5670479	351792	216	386853	21614	3545	2014
NRSPB	14306483	1121540	743	2655316	258444	27749	2014
OCT	762613	38300	65	124499	44741	18924	2015
KASHF	7370015	879022	1105	2348586	214981	214787	2015
SAFCO	1093119	120369	139	251214	58468	33470	2015
DAMEN	1832714	193944	88	483835	44954	44954	2015
CSC	853096	125099	82	206244	22940	21427	2015
GBTI	696390	37917	12	150956	13121	12749	2015
FFO	487403	65564	83	120583	20724	20669	2015
ASAP	6103602	598708	912	2008383	322015	314928	2015
BRACP	1641931	950928	274	1106001	56327	52339	2015
JWS	919256	41019	126	80214	35627	35293	2015
ORIX	464559	66877	47	150731	22718	21202	2015
RCDS	1686561	60870	232	203994	71430	64834	2015
Agahe	253338	41361	46	57498	14269	13574	2015
AMRDO	275488	38570	44	64663	12891	7302	2015
OPD	120321	22348	24	34327	6094	3269	2015
SAATH	181089	11690	16	43640	5917	3009	2015
SRDO	142292	10738	9	23234	3637	1780	2015
SVDP	208463	29448	23	73804	6314	2455	2015
VDO	37412	3777	3	6369	1748	1020	2015
Akhuwat	10316587	754468	1899	1400771	567761	238460	2015
NRSP	15485752	1554044	3014	3357425	649682	526364	2015
PRSP	2971177	116916	224	356889	58890	28690	2015
TRDP	2004171	210029	237	437557	110055	79202	2015
SRSO	1181633	156668	148	358504	72761	63650	2015
KB	33773478	2755914	1396	7044869	557082	144765	2015
AMFB	13554003	1107253	339	1554400	45643	5963	2015
NRSPB	26452428	1558766	1289	3914550	325521	50959	2015
